# Supplementary material for: Unveiling the role of CXCL10 in pancreatic cancer progression: A novel prognostic indicator
Source: Open Med (Wars). 2025 Mar 21;20(1):20241117. doi: 10.1515/med-2024-1117 (PMC11931664; doi:10.1515/med-2024-1117)
Supplement: Supplementary Table [file med-2024-1117-sm.xlsx]

## Sheet: S2
S2.DEGS
id	logFC	AveExpr	t	P.Value	adj.P.Val	B
CXCL10	5.34723	9.07863	8.85382	4.46776e-12	9.14984e-07	16.0688
PITX1	4.53884	6.36029	6.41406	3.7616e-08	0.00385182	8.21908
LINC00309	-1.93903	0.529244	-6.11193	1.15151e-07	0.00786089	7.23141
LINC00221	-2.89824	0.951354	-5.93065	2.24569e-07	0.0114978	6.64068
MSX2	3.237	4.63164	5.74164	4.49042e-07	0.0152111	6.02714
UTP15	1.32443	7.60845	5.70331	5.1653e-07	0.0152111	5.90309
KCNN4	3.50591	12.0129	5.70152	5.19917e-07	0.0152111	5.8973
KIF6	-1.50311	0.899464	-5.56607	8.51482e-07	0.0217976	5.46006
ZNF560	-2.15405	0.645461	-5.47202	1.19755e-06	0.0272504	5.15764
MRO	-2.90581	3.07932	-5.28688	2.33408e-06	0.0478013	4.56564

## Sheet: S3
	Disease	Normal
MEblack	0.459692	0.459692
MEblue	0.378999	0.378999
MEbrown	0.898869	0.898869
MEcyan	0.222837	0.222837
MEdarkgrey	0.0616653	0.0616653
MEdarkmagenta	0.00161319	0.00161319
MEdarkolivegreen	0.10127	0.10127
MEdarkorange	0.0514237	0.0514237
MEdarkred	0.00826747	0.00826747
MEdarkturquoise	0.437515	0.437515
MEgreen	0.0890952	0.0890952
MEgrey	0.0221499	0.0221499
MEgrey60	0.0180316	0.0180316
MElightgreen	0.946152	0.946152
MEmagenta	0.000640533	0.000640533
MEmediumpurple3	0.729021	0.729021
MEmidnightblue	0.811608	0.811608
MEorangered4	0.0285865	0.0285865
MEpurple	0.067692	0.067692
MEsaddlebrown	0.329818	0.329818
MEsalmon	0.842772	0.842772
MEsienna3	0.439083	0.439083
MEskyblue	0.0250179	0.0250179
MEtan	0.207199	0.207199
MEviolet	0.46184	0.46184

## Sheet: S4
SNP	effect_allele.exposure	other_allele.exposure	effect_allele.outcome	other_allele.outcome	beta.exposure	beta.outcome	eaf.exposure	eaf.outcome	remove	palindromic	ambiguous	id.outcome	chr	pos	se.outcome	samplesize.outcome	pval.outcome	outcome	originalname.outcome	outcome.deprecated	mr_keep.outcome	data_source.outcome	chr.exposure	pos.exposure	pval.exposure	se.exposure	samplesize.exposure	id.exposure	exposure	mr_keep.exposure	pval_origin.exposure	data_source.exposure	action	mr_keep
rs10784767	C	T	C	T	0.2065	0.0351	NA	0.478973	FALSE	FALSE	FALSE	ebi-a-GCST90018893	12	69551789	0.0414	476245	0.3959	Pancreatic cancer || id:ebi-a-GCST90018893	Pancreatic cancer	Pancreatic cancer || ||	TRUE	igd	12	69551789	2.33099e-06	0.0434737	996	prot-c-4141_79_1	|| id:prot-c-4141_79_1	TRUE	reported	igd	2	TRUE
rs11844050	G	A	G	A	-0.6594	-0.0597	NA	0.0235372	FALSE	FALSE	FALSE	ebi-a-GCST90018893	14	57244813	0.1116	476245	0.592899	Pancreatic cancer || id:ebi-a-GCST90018893	Pancreatic cancer	Pancreatic cancer || ||	TRUE	igd	14	57244813	2.52203e-05	0.155776	997	prot-c-4141_79_1	|| id:prot-c-4141_79_1	TRUE	reported	igd	2	TRUE
rs17134811	C	T	C	T	0.3053	-0.0567	NA	0.109058	FALSE	FALSE	FALSE	ebi-a-GCST90018893	11	76054902	0.0566	476245	0.3165	Pancreatic cancer || id:ebi-a-GCST90018893	Pancreatic cancer	Pancreatic cancer || ||	TRUE	igd	11	76054902	2.05102e-06	0.0639104	997	prot-c-4141_79_1	|| id:prot-c-4141_79_1	TRUE	reported	igd	2	TRUE
rs17526065	A	G	A	G	0.2663	0.0469	NA	0.115337	FALSE	FALSE	FALSE	ebi-a-GCST90018893	16	65245520	0.0547	476245	0.391	Pancreatic cancer || id:ebi-a-GCST90018893	Pancreatic cancer	Pancreatic cancer || ||	TRUE	igd	16	65245520	1.33999e-05	0.0608547	994	prot-c-4141_79_1	|| id:prot-c-4141_79_1	TRUE	reported	igd	2	TRUE
rs17668785	T	G	T	G	0.4859	0.0809	NA	0.037734	FALSE	FALSE	FALSE	ebi-a-GCST90018893	4	27733847	0.1093	476245	0.4588	Pancreatic cancer || id:ebi-a-GCST90018893	Pancreatic cancer	Pancreatic cancer || ||	TRUE	igd	4	27733847	2.91199e-05	0.11569	996	prot-c-4141_79_1	|| id:prot-c-4141_79_1	TRUE	reported	igd	2	TRUE
rs215460	T	C	T	C	-0.2082	0.0158	NA	0.209349	FALSE	FALSE	FALSE	ebi-a-GCST90018893	4	23410426	0.0434	476245	0.7154	Pancreatic cancer || id:ebi-a-GCST90018893	Pancreatic cancer	Pancreatic cancer || ||	TRUE	igd	4	23410426	2.29499e-05	0.0489422	996	prot-c-4141_79_1	|| id:prot-c-4141_79_1	TRUE	reported	igd	2	TRUE
rs2571520	A	G	A	G	0.1805	-0.0147	NA	0.582894	FALSE	FALSE	FALSE	ebi-a-GCST90018893	9	26185998	0.0376	476245	0.6965	Pancreatic cancer || id:ebi-a-GCST90018893	Pancreatic cancer	Pancreatic cancer || ||	TRUE	igd	9	26185998	1.72401e-05	0.0417921	995	prot-c-4141_79_1	|| id:prot-c-4141_79_1	TRUE	reported	igd	2	TRUE
rs34518024	T	C	T	C	-0.1811	-0.0501	NA	0.51592	FALSE	FALSE	FALSE	ebi-a-GCST90018893	6	157854399	0.0353	476245	0.1553	Pancreatic cancer || id:ebi-a-GCST90018893	Pancreatic cancer	Pancreatic cancer || ||	TRUE	igd	6	157854399	2.171e-05	0.042442	993	prot-c-4141_79_1	|| id:prot-c-4141_79_1	TRUE	reported	igd	2	TRUE
rs4655949	A	G	A	G	-0.1863	-0.0353	NA	0.763613	FALSE	FALSE	FALSE	ebi-a-GCST90018893	1	87735622	0.0422	476245	0.4024	Pancreatic cancer || id:ebi-a-GCST90018893	Pancreatic cancer	Pancreatic cancer || ||	TRUE	igd	1	87735622	4.11898e-05	0.0452294	997	prot-c-4141_79_1	|| id:prot-c-4141_79_1	TRUE	reported	igd	2	TRUE
rs4837740	G	A	G	A	-0.3865	-0.0147	NA	0.939314	FALSE	FALSE	FALSE	ebi-a-GCST90018893	9	123018342	0.0726	476245	0.8401	Pancreatic cancer || id:ebi-a-GCST90018893	Pancreatic cancer	Pancreatic cancer || ||	TRUE	igd	9	123018342	2.78997e-05	0.0918052	996	prot-c-4141_79_1	|| id:prot-c-4141_79_1	TRUE	reported	igd	2	TRUE
rs6468122	T	C	T	C	-0.2075	0.0431	NA	0.252436	FALSE	FALSE	FALSE	ebi-a-GCST90018893	8	32539327	0.0409	476245	0.2914	Pancreatic cancer || id:ebi-a-GCST90018893	Pancreatic cancer	Pancreatic cancer || ||	TRUE	igd	8	32539327	8.01493e-06	0.0462241	995	prot-c-4141_79_1	|| id:prot-c-4141_79_1	TRUE	reported	igd	2	TRUE
rs7157592	G	A	G	A	-0.4013	0.1197	NA	0.0579521	FALSE	FALSE	FALSE	ebi-a-GCST90018893	14	21003725	0.0767	476245	0.1185	Pancreatic cancer || id:ebi-a-GCST90018893	Pancreatic cancer	Pancreatic cancer || ||	TRUE	igd	14	21003725	3.79298e-05	0.0969558	988	prot-c-4141_79_1	|| id:prot-c-4141_79_1	TRUE	reported	igd	2	TRUE
rs7679973	C	T	C	T	-0.2561	0.0179	NA	0.200962	FALSE	FALSE	FALSE	ebi-a-GCST90018893	4	184569516	0.0431	476245	0.6785	Pancreatic cancer || id:ebi-a-GCST90018893	Pancreatic cancer	Pancreatic cancer || ||	TRUE	igd	4	184569516	2.78202e-06	0.0543275	995	prot-c-4141_79_1	|| id:prot-c-4141_79_1	TRUE	reported	igd	2	TRUE

## Sheet: S1
		AS
	SS
si-1	CGUGUUGAGAUCAUUGCUACA	UAGCAAUGAUCUCAACACGUG
si-2	GGAGUACCUCUCUCUAGAACU	UUCUAGAGAGAGGUACUCCUU
si-3	CAUCAGCAUUAGUAAUCAACC	UUGAUUACUAAUGCUGAUGCA
	F	R
CXCL10	GCTTCCAAGGATGGACCACA	GCAGGGTCAGAACATCCACT
